# Supplementary material for: Modeling the drivers of mumps incidence in China: a spatial multi-method analysis
Source: Front Public Health. 2026 May 19;14:1805283. doi: 10.3389/fpubh.2026.1805283 (PMC13226178; doi:10.3389/fpubh.2026.1805283)
Supplement: Supplementary file 1 [file Table_1.XLS]

## Sheet: Sheet1
District	Mumps incidence	GDP per capita	Years of education	Number of general practitioners per 10,000 population	Pm2.5	Child dependency ratio	Household consumption expenditure per capita	Urbanization rate
Henan Province	7.9846	55435	9.26	2.45	52	36.51	16142.6	55.43
Zhejiang Province	7.1487	100620	9.51	4.28	25	18.35	31294.7	72.17
Hainan Province	21.5257	55130.9	9.61	2.89	13	28.7	18971.6	60.27
Gansu Province	16.0192	35994.8	8.79	2.6	26	28.52	16175	52.23
Hubei Province	8.7023	74440.5	9.66	2.4	35	23.61	19246	62.89
Tianjin City	4.9301	101614	10.87	3.64	48	18.77	28461.4	84.7
Inner Mongolia Autonomous Region	6.9538	72062.4	9.74	2.51	27	19.27	19794.5	67.48
Guangxi Zhuang Autonomous Region	20.6511	44308.9	9.01	2.62	26	36.81	16356.8	54.2
Jiangsu Province	8.5811	121231	9.83	5.86	38	22.18	26225.2	73.44
Shandong Province	4.3345	72151.4	9.37	2.44	46	28.41	20940	63.05
Beijing City	4.9591	164889	12.21	4.53	38	15.81	38903.3	87.55
Tibet Autonomous Region	16.427	52345	6.62	2	10	35.14	13224.8	35.73
Qinghai Province	22.6533	50818.6	8.47	2.74	21	29.52	18284.2	60.08
Chongqing City	12.3067	78170.4	9.47	2.74	33	23.73	21678.1	69.46
Jilin Province	3.6049	50799.8	9.88	3.32	31	16.11	17317.7	62.64
Fujian Province	4.6941	105818	9.25	2.44	18	27.76	25125.8	68.75
Guangdong Province	10.8188	88210	9.88	2.95	22	25.97	28491.9	74.15
Shanghai City	4.9544	155768	11.5	3.97	32	13.25	42536.3	89.3
Jiangxi Province	7.0594	56871.1	9.23	1.78	30	33.19	17955.3	60.44
Heilongjiang Province	2.7883	42634.6	9.69	2.18	28	13.93	17056.4	65.61
Shanxi Province	7.6423	50527.9	10.03	2.01	44	23.12	15732.7	62.53
Yunnan Province	17.1992	51975.2	8.51	2.01	21	28.08	16792.4	50.05
Sichuan Province	9.9235	58125.5	8.95	3.01	31	24.04	19783.4	56.73
Anhui Province	9.8619	63426.5	9.01	3.03	39	29.27	18877.3	58.33
Ningxia Hui Autonomous Region	14.5827	54527.8	9.37	2.27	33	29.12	17505.8	64.96
Liaoning Province	5.1933	58872.4	10.06	2.76	38	15.57	20672.1	72.14
Hunan Province	12.4277	62900.2	9.45	2.95	35	29.72	20997.6	58.76
Shaanxi Province	12.022	66291.6	9.84	2.05	43	25	17417.6	62.66
Hebei Province	7.712	48564	9.35	2.55	44.8	30.71	18037	60.07
Xinjiang Uygur Autonomous Region	9.575	53593.2	9.43	2.25	47	32.18	16512.1	56.53
Guizhou Province	9.4812	46266.7	8.37	1.96	22	37.17	14873.8	53.15
